# Supplementary material for: Effects of Neuropilates on Functional Outcomes in Chronic Stroke: A Randomized Clinical Trial
Source: Healthcare (Basel). 2024 Apr 17;12(8):850. doi: 10.3390/healthcare12080850 (PMC11049962; doi:10.3390/healthcare12080850)
Supplement: Supplementary file 1 [file healthcare-12-00850-s001.zip]

Archive with 1 entries (1 files):
- healthcare-2842497-supplementary.pdf
